# Supplementary material for: Species Distribution Models and Abundance Estimates Enhance Breeding Bird Atlas Data
Source: Ecol Evol. 2026 Jun 8;16(6):e73808. doi: 10.1002/ece3.73808 (PMC13244075; doi:10.1002/ece3.73808)
Supplement: Supplementary file 1 — Appendix S1: LANDFIRE Existing Vegetation Type (EVT version LF 2010/LF 1.2.0) reclassification crosswalk. Each LANDFIRE cover type has multiple attributes associated with it. Appendix S2: Name and model type applied to 136 bird species modeled as part of the Minnesota Breeding Bird Atlas. Species with an asterisk* were modeled with both Maxent and GLM. The model with the highest AUC was reported. Appendix S3: Summary of parameter estimates for all species modeled with a GLM (with or without QPAD). Only covariates that were selected in all bootstrap iterations (b = 240) are shown here. The exception is for species that had no variables meeting this criteria; in this case only the most frequent variable(s) is shown here. See supplemental material for a complete listing of model parameters. Detections refers to the number of point counts with non‐flyover observations for a given species. For GLM/QPAD species, this only includes observations of singing males. Appendix S4: Model summary for bird species modeled with MaxEnt as part of Minnesota Breeding Bird Atlas, 2009–2013. Only species with useful models (AUC > 0.70) are included. Twenty combinations of MaxEnt features and regularization multipliers were compared via a model selection process implemented with the R package ENMeval (Muscarella et al. 2014). All covariates with greater than 5% contribution to the final MaxEnt model, as well as the direction of effect for the given variable [(+) positive; (−) negative; (q) quadratic relationship], are included. Variables are listed in descending order of importance. The final models and all associated MaxEnt outputs (e.g., response curves, crossvalidation results) are available in supplemental material. Records refers to the number of verified high‐level breeding evidence records (probable or confirmed nesting records) used in analyses. Appendix S6: Statewide population estimates for 73 bird species using MNBBA point count data, their 95% confidence interval, and PIF popu [file ECE3-16-e73808-s001.xlsx]

## Sheet: appendix S1-crosswalk
Journal name: Ecology and Evolution Title: Species Distribution Models and Abundance Estimates enhance Breeding Bird Atlas Data Nicholas G. Walton, Edmund J. Zlonis, Péter Sólymos, Alexis R. Grinde, Gerald J. Niemi
Appendix S1. LANDFIRE Existing Vegetation Type (EVT version LF 2010/LF 1.2.0) reclassification crosswalk. Each LANDFIRE cover type has multiple attributes associated with it. Here we concatenate LANDFIRE attributes VALUE (unique identifier), EVT_NAME (class name), and EVT_LF (lifeform). The "Reclassification" column shows the cover category we derived by combining LANDFIRE classes.
LANDFIRE Classification [value: name (lifeform)]	Reclassifiction
3245: Boreal Jack Pine-Black Spruce Forest (Tree)	Boreal Coniferous
3972: Boreal White Spruce-Fir Forest (Tree)	Boreal Coniferous
3344: Boreal Aspen-Birch Forest (Tree)	Boreal Deciduous
3365: Boreal Hardwood Forest (Tree)	Boreal Deciduous
3471: Boreal White Spruce-Fir-Hardwood Forest (Tree)	Boreal Deciduous
3477: Boreal Acidic Peatland Systems (Herb)	Boreal Lowland Grassland
3494: Laurentian-Acadian Shrub-Herbaceous Wetland Systems (Herb)	Boreal Lowland Grassland
3301: Boreal Acidic Peatland Systems (Shrub)	Boreal Shrub Swamp
3534: Laurentian-Acadian Shrub-Herbaceous Wetland Systems (Shrub)	Boreal Shrub Swamp
3162: Vineyard (Agriculture)	Cropland
3240: Wheat (Herb)	Cropland
3274: Bush Fruit and Berries (Shrub)	Cropland
3531: Row Crop - Close Grown Crop (Agriculture)	Cropland
3532: Row Crop (Agriculture)	Cropland
3920: Close Grown Crop (Herb)	Cropland
3930: Close Grown Crop (Herb)	Cropland
3973: Row Crop (Agriculture)	Cropland
3977: Orchard (Tree)	Cropland
-9999: Wheat (Herb)	Cropland
3271: Developed-Roads (Developed)	Developed-High Intensity
3297: Developed-High Intensity (Developed)	Developed-High Intensity
3299: Developed-Low Intensity (Developed)	Developed-Low Intensity
3495: Urban Shrubland (Shrub)	Developed-Low Intensity
3902: Urban Herbaceous (Herb)	Developed-Low Intensity
3907: Urban Herbaceous (Herb)	Developed-Low Intensity
3971: Urban Shrubland (Shrub)	Developed-Low Intensity
3444: Developed-Medium Intensity (Developed)	Developed-Medium Intensity
3244: Boreal Acidic Peatland Systems (Tree)	Lowland Coniferous Forest
3475: Laurentian-Acadian Alkaline Conifer-Hardwood Swamp (Tree)	Lowland Coniferous Forest
3253: Western Great Plains Floodplain Systems (Tree)	Lowland Deciduous Forest
3268: Eastern Great Plains Floodplain Systems (Tree)	Lowland Deciduous Forest
3272: Eastern Boreal Floodplain (Tree)	Lowland Deciduous Forest
3275: Central Interior and Appalachian Floodplain Systems (Tree)	Lowland Deciduous Forest
3277: Laurentian-Acadian Floodplain Systems (Tree)	Lowland Deciduous Forest
3421: Central Interior and Appalachian Swamp Systems (Tree)	Lowland Deciduous Forest
3539: Laurentian-Acadian Shrub-Herbaceous Wetland Systems (Tree)	Lowland Deciduous Forest
3978: Western Great Plains Wooded Draw and Ravine (Tree)	Lowland Deciduous Forest
3007: Western Great Plains Floodplain Systems (Herb)	Lowland Herbaceous
3254: Western Great Plains Depressional Wetland Systems (Herb)	Lowland Herbaceous
3273: Eastern Boreal Floodplain (Herb)	Lowland Herbaceous
3287: Managed Tree Plantation-Northern and Central Hardwood and Conifer Plantation Group (Tree)	Lowland Herbaceous
3302: Laurentian-Acadian Floodplain Systems (Herb)	Lowland Herbaceous
3331: Eastern Great Plains Floodplain (Herb)	Lowland Herbaceous
3407: Introduced Wetland Vegetation-Herbaceous (Herb)	Lowland Herbaceous
3482: Great Lakes Coastal Marsh Systems (Herb)	Lowland Herbaceous
3493: Central Interior and Appalachian Floodplain Systems (Herb)	Lowland Herbaceous
3497: Central Interior and Appalachian Shrub-Herbaceous Wetland Systems (Herb)	Lowland Herbaceous
3538: Great Plains Prairie Pothole (Herb)	Lowland Herbaceous
3976: Eastern Great Plains Wet Meadow-Prairie-Marsh (Herb)	Lowland Herbaceous
3239: Laurentian-Acadian Northern Oak Forest (Tree)	Northern Hardwoods
3362: Laurentian-Acadian Northern Hardwoods Forest (Tree)	Northern Hardwoods
3412: North-Central Interior Maple-Basswood Forest (Tree)	Northern Hardwoods
3314: North-Central Interior Dry Oak Forest and Woodland (Tree)	Oak Forest
3394: North-Central Interior Dry-Mesic Oak Forest and Woodland (Tree)	Oak Forest
3141: North-Central Oak Barrens (Tree)	Oak Savannah
3270: North-Central Interior Oak Savanna (Tree)	Oak Savannah
3967: Open Water (Water)	Open Water
3488: Eastern Great Plains Tallgrass Aspen Parkland (Tree)	Parkland Deciduous Forest
3284: Laurentian-Acadian Northern Pine Forest (Tree)	Pine Forest
3285: Laurentian-Acadian Northern Pine-Oak Forest (Tree)	Pine Forest
3243: Laurentian Pine Barrens (Tree)	Pine-Oak Barrens
3269: Laurentian Oak Barrens (Tree)	Pine-Oak Barrens
3281: Laurentian Pine-Oak Barrens (Tree)	Pine-Oak Barrens
3191: Quarries-Strip Mines-Gravel Pits (Barren)	Quarries-Strip Mines-Gravel Pits
3279: Barren (Barren)	Quarries-Strip Mines-Gravel Pits
3922: Developed Ruderal Deciduous Forest (Tree)	Rural Developed Forest
3924: Developed Ruderal Deciduous-Evergreen Forest (Tree)	Rural Developed Forest
3931: Developed Ruderal Deciduous-Evergreen Forest (Tree)	Rural Developed Forest
3932: Developed Ruderal Deciduous Forest (Tree)	Rural Developed Forest
3934: Developed Ruderal Evergreen Forest (Tree)	Rural Developed Forest
3940: Ruderal Forest-Northern and Central Hardwood and Conifer (Tree)	Rural Developed Forest
3944: Undeveloped Ruderal Deciduous-Evergreen Forest (Tree)	Rural Developed Forest
3951: Undeveloped Ruderal Deciduous Forest (Tree)	Rural Developed Forest
3952: Undeveloped Ruderal Deciduous Forest (Tree)	Rural Developed Forest
3954: Undeveloped Ruderal Evergreen Forest (Tree)	Rural Developed Forest
3182: Great Lakes Coastal Marsh Systems (Shrub)	Shrub Swamp
3238: Laurentian-Acadian Floodplain Systems (Shrub)	Shrub Swamp
3276: Laurentian-Acadian Alkaline Conifer-Hardwood Swamp (Shrub)	Shrub Swamp
3283: Central Interior and Appalachian Floodplain Systems (Shrub)	Shrub Swamp
3385: Western Great Plains Floodplain Systems (Shrub)	Shrub Swamp
3469: Eastern Boreal Floodplain (Shrub)	Shrub Swamp
3479: Central Interior and Appalachian Shrub-Herbaceous Wetland Systems (Shrub)	Shrub Swamp
3965: Central Interior and Appalachian Swamp Systems (Shrub)	Shrub Swamp
3195: Pasture and Hayland (Herb)	Upland Grassland
3242: Introduced Upland Vegetation-Perennial Grassland and Forbland (Herb)	Upland Grassland
3280: Central Interior and Appalachian Sparsely Vegetated Systems (Sparse)	Upland Grassland
3282: Fallow/Idle Cropland (Herb)	Upland Grassland
3295: Pasture and Hayland (Herb)	Upland Grassland
3311: Modified/Managed Northern Tallgrass Grassland (Herb)	Upland Grassland
3395: North-Central Interior Sand and Gravel Tallgrass Prairie (Herb)	Upland Grassland
3492: Fallow/Idle Cropland (Herb)	Upland Grassland
3900: Undeveloped Ruderal Grassland (Herb)	Upland Grassland
3923: Developed Ruderal Grassland (Herb)	Upland Grassland
3933: Developed Ruderal Grassland (Herb)	Upland Grassland
3950: Ruderal Upland Vegetation (Tree)	Upland Grassland
3953: Undeveloped Ruderal Grassland (Herb)	Upland Grassland
3964: Recently Burned-Herb and Grass Cover (Herb)	Upland Grassland
3968: Western Great Plains Sparsely Vegetated Systems (Sparse)	Upland Grassland
3974: Recently Logged-Herb and Grass Cover (Herb)	Upland Grassland
3292: Northern Tallgrass Prairie (Herb)	Upland Native Grassland
3970: Northwestern Great Plains Mixedgrass Prairie (Herb)	Upland Native Grassland
3975: Central Tallgrass Prairie (Herb)	Upland Native Grassland
3296: Developed Ruderal Shrubland (Shrub)	Upland Shrub
3298: Developed Ruderal Shrubland (Shrub)	Upland Shrub
3310: Modified/Managed Northern Tallgrass Grassland (Shrub)	Upland Shrub
3420: North-Central Interior Sand and Gravel Tallgrass Prairie (Shrub)	Upland Shrub
3481: Laurentian Pine Barrens (Shrub)	Upland Shrub
3905: Undeveloped Ruderal Shrubland (Shrub)	Upland Shrub
3966: Eastern Great Plains Tallgrass Aspen Parkland (Shrub)	Upland Shrub
3901: Urban Deciduous Forest (Tree)	Urban Developed Forest
3903: Urban Evergreen Forest (Tree)	Urban Developed Forest
3904: Urban Mixed Deciduous-Evergreen Forest (Tree)	Urban Developed Forest
3906: Urban Deciduous Forest (Tree)	Urban Developed Forest
3908: Urban Evergreen Forest (Tree)	Urban Developed Forest
3909: Urban Mixed Deciduous-Evergreen Forest (Tree)	Urban Developed Forest

## Sheet: appendix S2-species list
Journal name: Ecology and Evolution Title: Species Distribution Models and Abundance Estimates enhance Breeding Bird Atlas Data Nicholas G. Walton, Edmund J. Zlonis, Péter Sólymos, Alexis R. Grinde, Gerald J. Niemi
Appendix S2. Name and model type applied to 136 bird species modelled as part of the Minnesota Breeding Bird Atlas. Species with an asterisk* were modeled with both Maxent and GLM. The model with the highest AUC was reported.
Common name	Scientific name	Model type
Trumpeter Swan	Cygnus buccinator	MaxEnt
Wood Duck	Aix sponsa	GLM*
Blue-winged Teal	Spatula discors	GLM*
Mallard	Anas platyrhynchos	GLM*
Ring-necked Duck	Aythya collaris	MaxEnt
Common Goldeneye	Bucephala clangula	MaxEnt
Wild Turkey	Meleagris gallopavo	MaxEnt*
Ruffed Grouse	Bonasa umbellus	MaxEnt*
Gray Partridge	Perdix perdix	MaxEnt
Ring-necked Pheasant	Phasianus colchicus	GLM
Pied-billed Grebe	Podilymbus podiceps	GLM*
Red-necked Grebe	Podiceps grisegena	MaxEnt
Rock Pigeon	Columba livia	MaxEnt
Mourning Dove	Zenaida macroura	GLM
Black-billed Cuckoo	Coccyzus erythropthalmus	GLM/QPAD
Chimney Swift	Chaetura pelagica	GLM*
Ruby-throated Hummingbird	Archilochus colubris	GLM
Sora	Porzana carolina	GLM*
Sandhill Crane	Antigone canadensis	GLM*
Killdeer	Charadrius vociferus	GLM
Upland Sandpiper	Bartramia longicauda	GLM
Wilson's Snipe	Gallinago delicata	MaxEnt*
Black Tern	Chlidonias niger	MaxEnt
Common Loon	Gavia immer	MaxEnt*
Osprey	Pandion haliaetus	MaxEnt
Northern Harrier	Circus hudsonius	GLM*
Cooper's Hawk	Accipiter cooperii	MaxEnt
Bald Eagle	Haliaeetus leucocephalus	MaxEnt
Broad-winged Hawk	Buteo platypterus	MaxEnt*
Red-tailed Hawk	Buteo jamaicensis	GLM*
Barred Owl	Strix varia	MaxEnt
Red-headed Woodpecker	Melanerpes erythrocephalus	MaxEnt
Red-bellied Woodpecker	Melanerpes carolinus	GLM
Yellow-bellied Sapsucker	Sphyrapicus varius	GLM
Pileated Woodpecker	Dryocopus pileatus	MaxEnt*
American kestrel	Falco sparverius	MaxEnt
Merlin	Falco columbarius	MaxEnt
Great Crested Flycatcher	Myiarchus crinitus	GLM/QPAD
Western Kingbird	Tyrannus verticalis	MaxEnt
Eastern Kingbird	Tyrannus tyrannus	GLM
Olive-sided Flycatcher	Contopus cooperi	GLM/QPAD
Eastern Wood-Pewee	Contopus virens	GLM/QPAD
Yellow-bellied Flycatcher	Empidonax flaviventris	GLM/QPAD
Alder Flycatcher	Empidonax alnorum	GLM/QPAD
Willow Flycatcher	Empidonax traillii	GLM
Least Flycatcher	Empidonax minimus	GLM/QPAD
Eastern Phoebe	Sayornis phoebe	GLM/QPAD
Yellow-throated Vireo	Vireo flavifrons	GLM/QPAD
Blue-headed Vireo	Vireo solitarius	GLM/QPAD
Warbling Vireo	Vireo gilvus	GLM/QPAD
Red-eyed Vireo	Vireo olivaceus	GLM/QPAD
Loggerhead Shrike	Lanius ludovicianus	MaxEnt
Canada Jay	Perisoreus canadensis	GLM
Black-billed Magpie	Pica hudsonia	GLM
Boreal Chickadee	Poecile hudsonicus	GLM
Tufted Titmouse	Baeolophus bicolor	MaxEnt
Horned Lark	Eremophila alpestris	GLM/QPAD
Bank Swallow	Riparia riparia	MaxEnt*
Tree Swallow	Tachycineta bicolor	GLM*
Northern Rough-winged Swallow	Stelgidopteryx serripennis	MaxEnt
Purple Martin	Progne subis	MaxEnt
Barn Swallow	Hirundo rustica	GLM*
Cliff Swallow	Petrochelidon pyrrhonota	MaxEnt
Ruby-crowned Kinglet	Regulus calendula	GLM/QPAD
Golden-crowned Kinglet	Regulus satrapa	GLM/QPAD
Red-breasted Nuthatch	Sitta canadensis	GLM
Brown Creeper	Certhia americana	GLM/QPAD
Blue-gray Gnatcatcher	Polioptila caerulea	GLM
House Wren	Troglodytes aedon	GLM/QPAD
Winter Wren	Troglodytes hiemalis	GLM/QPAD
Sedge Wren	Cistothorus platensis	GLM/QPAD
Marsh Wren	Cistothorus palustris	GLM/QPAD
Gray Catbird	Dumetella carolinensis	GLM/QPAD
Brown Thrasher	Toxostoma rufum	GLM/QPAD
European Starling	Sturnus vulgaris	GLM
Eastern Bluebird	Sialia sialis	GLM/QPAD
Veery	Catharus fuscescens	GLM/QPAD
Swainson's Thrush	Catharus ustulatus	GLM/QPAD
Hermit Thrush	Catharus guttatus	GLM/QPAD
House Sparrow	Passer domesticus	GLM
Evening Grosbeak	Coccothraustes vespertinus	GLM
House Finch	Haemorhous mexicanus	GLM/QPAD
Purple Finch	Haemorhous purpureus	GLM/QPAD
Pine Siskin	Spinus pinus	GLM
American Goldfinch	Spinus tristis	GLM/QPAD
Grasshopper Sparrow	Ammodramus savannarum	GLM/QPAD
Lark Sparrow	Chondestes grammacus	MaxEnt
Chipping Sparrow	Spizella passerina	GLM/QPAD
Clay-colored Sparrow	Spizella pallida	GLM/QPAD
Field Sparrow	Spizella pusilla	GLM/QPAD
Dark-eyed Junco	Junco hyemalis	GLM/QPAD
White-throated Sparrow	Zonotrichia albicollis	GLM/QPAD
Vesper Sparrow	Pooecetes gramineus	GLM/QPAD
LeConte's Sparrow	Ammospiza leconteii	GLM/QPAD
Henslow's Sparrow	Centronyx henslowii	MaxEnt
Savannah Sparrow	Passerculus sandwichensis	GLM/QPAD
Song Sparrow	Melospiza melodia	GLM/QPAD
Lincoln's Sparrow	Melospiza lincolnii	GLM/QPAD
Swamp Sparrow	Melospiza georgiana	GLM/QPAD
Eastern Towhee	Pipilo erythrophthalmus	MaxEnt
Yellow-headed Blackbird	Xanthocephalus xanthocephalus	GLM/QPAD
Bobolink	Dolichonyx oryzivorus	GLM/QPAD
Eastern Meadowlark	Sturnella magna	GLM/QPAD
Western Meadowlark	Sturnella neglecta	GLM/QPAD
Orchard Oriole	Icterus spurius	MaxEnt
Baltimore Oriole	Icterus galbula	GLM/QPAD
Red-winged Blackbird	Agelaius phoeniceus	GLM/QPAD
Brewer's Blackbird	Euphagus cyanocephalus	GLM
Ovenbird	Seiurus aurocapilla	GLM/QPAD
Northern Waterthrush	Parkesia noveboracensis	GLM/QPAD
Golden-winged Warbler	Vermivora chrysoptera	GLM/QPAD
Blue-winged Warbler	Vermivora cyanoptera	MaxEnt
Black-and-white Warbler	Mniotilta varia	GLM/QPAD
Tennessee Warbler	Leiothlypis peregrina	GLM/QPAD
Nashville Warbler	Leiothlypis ruficapilla	GLM/QPAD
Connecticut Warbler	Oporornis agilis	GLM/QPAD
Mourning Warbler	Geothlypis philadelphia	GLM/QPAD
Common Yellowthroat	Geothlypis trichas	GLM/QPAD
American Redstart	Setophaga ruticilla	GLM/QPAD
Cape May Warbler	Setophaga tigrina	GLM/QPAD
Northern Parula	Setophaga americana	GLM/QPAD
Magnolia Warbler	Setophaga magnolia	GLM/QPAD
Blackburnian Warbler	Setophaga fusca	GLM/QPAD
Yellow Warbler	Setophaga petechia	GLM/QPAD
Chestnut-sided Warbler	Setophaga pensylvanica	GLM/QPAD
Black-throated Blue Warbler	Setophaga caerulescens	GLM/QPAD
Palm Warbler	Setophaga palmarum	GLM/QPAD
Pine Warbler	Setophaga pinus	GLM/QPAD
Yellow-rumped Warbler	Setophaga coronata	GLM/QPAD
Black-throated Green Warbler	Setophaga virens	GLM/QPAD
Canada Warbler	Cardellina canadensis	GLM/QPAD
Wilson's Warbler	Cardellina pusilla	MaxEnt
Scarlet Tanager	Piranga olivacea	GLM/QPAD
Northern Cardinal	Cardinalis cardinalis	GLM/QPAD
Indigo Bunting	Passerina cyanea	GLM/QPAD
Dickcissel	Spiza americana	GLM/QPAD

## Sheet: appendix S3-glm_models
Journal name: Ecology and Evolution Title: Species Distribution Models and Abundance Estimates enhance Breeding Bird Atlas Data Nicholas G. Walton, Edmund J. Zlonis, Péter Sólymos, Alexis R. Grinde, Gerald J. Niemi
Appendix S3. Summary of parameter estimates for all species modelled with a GLM (with or without QPAD). Only covariates that were selected in all bootstrap iterations (b = 240) are shown here. The exception is for species that had no variables meeting this criteria; in this case only the most frequent variable(s) is shown here. See supplemental material for a complete listing of model parameters.…
Common name	Scientific name	Model type	Region	Radius (m)	Detections	AUC	RMSE	n covariates (median)	Covariates
Wood Duck	Aix sponsa	GLM	Prairie	200	63	0.804617	0.398577	12	Open Water (0, 2.14)
Blue-winged Teal	Spatula discors	GLM	Prairie	200	83	0.877496	0.126533	9	Open Water (0.87, 2.01)
Mallard	Anas platyrhynchos	GLM	Prairie	200	276	0.73551	0.754542	19	Open Water (0.31, 1.3)
Ring-necked Pheasant	Phasianus colchicus	GLM	Prairie	1000	1726	0.91697	0.475995	20	Boreal Deciduous (-2.79, -1.14), Parkland Deciduous Forest (-5.75, -0.34), Herb cover 3 (-0.37, -0.06), Minimum June temperature C (0.52, 1.01), Upland Grassland (0.21, 0.85), Ecological province 222 (-1.32, -0.62), Ecological province 223 (-16.91, -2.34), Ecological province 251 (-1.31, -0.45)
Pied-billed Grebe	Podilymbus podiceps	GLM	Statewide	200	113	0.815113	0.130853	7	X coordinate (UTM15) (-1.4, 0)
Mourning Dove	Zenaida macroura	GLM	Statewide	1000	2174	0.819166	0.714641	15	Boreal Coniferous (-0.84, -0.48), Boreal Deciduous (-0.59, -0.28), Pine Forest (-0.18, -0.08)
Black-billed Cuckoo	Coccyzus erythropthalmus	GLM/QPAD	Prairie	1000	151	0.701358	0.115639	9	Pine Forest (-1.33, -0.13)
Chimney Swift	Chaetura pelagica	GLM	Statewide	500	40	0.990328	0.13132	5	Developed-Low Intensity (-0.08, 0.51)
Ruby-throated Hummingbird	Archilochus colubris	GLM	Statewide	200	156	0.705389	0.137203	4	Northern Hardwoods (0, 0.53)
Sora	Porzana carolina	GLM	Prairie	1000	142	0.875159	0.115868	8	Boreal Lowland Grassland (0.14, 0.54)
Sandhill Crane	Antigone canadensis	GLM	Statewide	1000	358	0.914761	0.413837	21	Boreal Coniferous (-1.29, -0.12), Boreal Lowland Grassland (-0.15, 0.19), Pine Forest (-1.81, -0.31), Upland Grassland (-0.23, 0.29), Ecological province 222 (-1.33, 0.21), Ecological province 223 (-0.24, 1.93), Ecological province 251 (-5.37, -2.26)
Killdeer	Charadrius vociferus	GLM	Prairie	500	1527	0.882592	0.481121	13	Boreal Coniferous (-1.13, -0.13), Cropland (0.4, 2.28), Upland Grassland (0.08, 0.82)
Upland Sandpiper	Bartramia longicauda	GLM	Prairie	1000	72	0.934174	0.0506106	6	Pine-Oak Barrens (-2553.11, 0)
Northern Harrier	Circus hudsonius	GLM	Prairie	1000	61	0.991597	0.0970797	6	Upland Grassland (0, 1.42)
Red-tailed Hawk	Buteo jamaicensis	GLM	Prairie	1000	128	0.82443	0.099505	4	Boreal Deciduous (-1.46, 0)
Red-bellied Woodpecker	Melanerpes carolinus	GLM	Statewide	1000	361	0.911439	0.157225	11	Boreal Coniferous (-3.66, -0.48), Oak Forest (0.14, 0.3), Parkland Deciduous Forest (-587.74, -2.04), Pine Forest (-1.09, -0.18)
Yellow-bellied Sapsucker	Sphyrapicus varius	GLM	Forest	500	1543	0.704252	0.404885	11	Cropland (-1.38, -0.64)
Great Crested Flycatcher	Myiarchus crinitus	GLM/QPAD	Statewide	1000	454	0.726449	0.213856	14.5	Boreal Coniferous (-0.27, 0.05), Pine Forest (-0.22, -0.05)
Eastern Kingbird	Tyrannus tyrannus	GLM	Prairie	200	525	0.833506	0.280462	11	Boreal Coniferous (-1.07, -0.35), Upland Grassland (0.1, 0.66)
Olive-sided Flycatcher	Contopus cooperi	GLM/QPAD	Forest	500	60	0.89366	0.0884965	6	Lowland Coniferous Forest (0.46, 1.34)
Eastern Wood-Pewee	Contopus virens	GLM/QPAD	Statewide	200	1305	0.764937	0.352514	17	Northern Hardwoods (0.19, 0.44), Oak Forest (0.16, 0.34), Pine Forest (0.08, 0.13)
Yellow-bellied Flycatcher	Empidonax flaviventris	GLM/QPAD	Forest	200	509	0.90258	0.272572	15	Forest loss (-0.39, -0.14), Road density (-0.53, -0.25), X coordinate (UTM15) (0.25, 0.86)
Alder Flycatcher	Empidonax alnorum	GLM/QPAD	Forest	200	773	0.832466	0.354003	25	Boreal Shrub Swamp (0.01, 0.32), Cropland (-1.53, -0.07), Northern Hardwoods (-0.53, -0.04), Pine Forest (-0.25, -0.12), Forest loss (-0.01, 0.08), Tree cover 1 (0.15, 0.45)
Willow Flycatcher	Empidonax traillii	GLM	Prairie	500	69	0.887294	0.104599	5	Lowland Herbaceous (0, 0.57)
Least Flycatcher	Empidonax minimus	GLM/QPAD	Forest	200	1267	0.701748	0.681301	19	Cropland (-1.7, -0.45), Pine Forest (0.03, 0.11)
Eastern Phoebe	Sayornis phoebe	GLM/QPAD	Statewide	1000	407	0.813772	0.197832	14	Boreal Coniferous (-0.61, -0.18), Upland Shrub (-0.08, 0.14)
Yellow-throated Vireo	Vireo flavifrons	GLM/QPAD	Statewide	1000	219	0.78581	0.157724	8	Boreal Coniferous (-1.17, -0.27)
Blue-headed Vireo	Vireo solitarius	GLM/QPAD	Forest	500	366	0.827238	0.177643	7	Cropland (-16.13, -1.82)
Warbling Vireo	Vireo gilvus	GLM/QPAD	Prairie	1000	537	0.868049	0.243021	13	Boreal Coniferous (-3.18, -0.48)
Red-eyed Vireo	Vireo olivaceus	GLM/QPAD	Forest	200	5961	0.796039	0.950693	20	Boreal Deciduous (0.13, 0.18), Cropland (-0.97, -0.36), Developed-Low Intensity (-0.19, 0.02), Northern Hardwoods (0.13, 0.22), Pine Forest (0.02, 0.04), Average annual precipitation (-0.36, -0.1), Upland Grassland (-0.27, -0.08), Ecological province 222 (-0.31, 0.06), Ecological province 223 (-1.35, -0.6), Ecological province 251 (-1.33, -0.67)
Canada Jay	Perisoreus canadensis	GLM	Forest	500	256	0.874786	0.219555	9	Cropland (-387.59, -10.41)
Black-billed Magpie	Pica hudsonia	GLM	Prairie	1000	61	0.993687	0.081243	12	Upland Grassland (-0.32, 1.23)
Boreal Chickadee	Poecile hudsonicus	GLM	Forest	1000	32	0.731797	0.10408	7	Cropland (-26547.1, 0)
Horned Lark	Eremophila alpestris	GLM/QPAD	Prairie	200	1434	0.930219	0.616743	14	Cropland (1.14, 2.32)
Tree Swallow	Tachycineta bicolor	GLM	Statewide	200	290	0.817859	0.200126	14	Boreal Coniferous (-1.04, -0.13), Pine Forest (-0.91, -0.11)
Barn Swallow	Hirundo rustica	GLM	Prairie	200	448	0.829038	0.565271	17	Boreal Coniferous (-3.26, 0.08)
Ruby-crowned Kinglet	Regulus calendula	GLM/QPAD	Forest	500	374	0.935801	0.204198	12	Boreal Coniferous (0.2, 0.41), Lowland Coniferous Forest (0.54, 0.83), X coordinate (UTM15) (0.74, 1.47)
Golden-crowned Kinglet	Regulus satrapa	GLM/QPAD	Forest	200	625	0.891767	0.26994	13	Cropland (-34.17, -4.4)
Red-breasted Nuthatch	Sitta canadensis	GLM	Forest	200	1885	0.765587	0.485486	14	Boreal Coniferous (0.04, 0.19), Cropland (-3.07, -0.82), Pine Forest (0.06, 0.12)
Brown Creeper	Certhia americana	GLM/QPAD	Forest	500	347	0.765739	0.177499	9	Cropland (-5.36, -1.12)
Blue-gray Gnatcatcher	Polioptila caerulea	GLM	Statewide	500	81	0.934734	0.0559892	6	Oak Forest (0.08, 0.61)
House Wren	Troglodytes aedon	GLM/QPAD	Prairie	1000	1697	0.866528	0.507773	19	Boreal Coniferous (-1.12, -0.55), Boreal Deciduous (-1.02, -0.34), Lowland Coniferous Forest (-0.87, -0.24), Pine Forest (-0.3, -0.09)
Winter Wren	Troglodytes hiemalis	GLM/QPAD	Forest	200	1407	0.868021	0.361072	13	Boreal Coniferous (0.18, 0.32), Boreal Deciduous (0.09, 0.28), Cropland (-11.14, -2.37), Lowland Coniferous Forest (0.36, 0.57), Open Water (0.18, 0.54), X coordinate (UTM15) (0.29, 0.48)
Sedge Wren	Cistothorus platensis	GLM/QPAD	Statewide	200	814	0.791646	0.557343	23	Boreal Coniferous (-1.15, -0.5), Boreal Lowland Grassland (0.09, 0.44), Boreal Shrub Swamp (0.15, 0.57), Pine Forest (-1.23, -0.36), Upland Grassland (0.19, 0.83)
Marsh Wren	Cistothorus palustris	GLM/QPAD	Prairie	200	248	0.798327	0.290034	19	Lowland Herbaceous (0.24, 0.68), Open Water (0.57, 1.68)
Gray Catbird	Dumetella carolinensis	GLM/QPAD	Statewide	200	823	0.807189	0.281174	13	Boreal Coniferous (-1.08, -0.69), Lowland Coniferous Forest (-0.82, -0.33), Pine Forest (-0.2, -0.08), Tree cover 1 (0.21, 0.4)
Brown Thrasher	Toxostoma rufum	GLM/QPAD	Prairie	1000	375	0.78742	0.20237	8	Boreal Coniferous (-1.24, -0.28)
European Starling	Sturnus vulgaris	GLM	Prairie	200	511	0.842775	0.862461	18	Boreal Coniferous (-1.48, -0.37)
Eastern Bluebird	Sialia sialis	GLM/QPAD	Statewide	1000	231	0.833303	0.107841	9	Boreal Coniferous (-3.12, -0.78), Upland Grassland (-0.03, 0.49)
Veery	Catharus fuscescens	GLM/QPAD	Forest	500	2351	0.749718	0.543332	23	Boreal Coniferous (-0.24, 0.03), Cropland (-1.95, -0.36), Census (-2.02, -0.64)
Swainson's Thrush	Catharus ustulatus	GLM/QPAD	Forest	1000	399	0.877585	0.214953	12	Boreal Coniferous (0.1, 0.34), Lowland Coniferous Forest (0.48, 0.87), X coordinate (UTM15) (0.8, 1.4)
Hermit Thrush	Catharus guttatus	GLM/QPAD	Forest	200	2006	0.822419	0.535565	20	Cropland (-5.2, -0.92), Lowland Coniferous Forest (0.17, 0.66), Oak Forest (-160.34, -3.56), Census (-10.82, -2.85), Forest height 1 (0.1, 0.17)
House Sparrow	Passer domesticus	GLM	Prairie	500	442	0.860091	0.54173	18.5	Developed-Low Intensity (-0.2, 0.21)
Evening Grosbeak	Coccothraustes vespertinus	GLM	Forest	1000	48	0.929891	0.0437769	10	Boreal Coniferous (-0.01, 0.62)
House Finch	Haemorhous mexicanus	GLM/QPAD	Statewide	200	99	0.809323	0.0697799	4	Developed-Low Intensity (0.25, 0.56)
Purple Finch	Haemorhous purpureus	GLM/QPAD	Forest	200	195	0.722412	0.156645	3	Cropland (-3.79, -1.4)
Pine Siskin	Spinus pinus	GLM	Forest	200	52	0.782828	0.0660098	11	Cropland (-901.3, 0)
American Goldfinch	Spinus tristis	GLM/QPAD	Statewide	500	930	0.759595	0.490678	17	Boreal Coniferous (-0.56, -0.21), Pine Forest (-0.26, -0.09)
Grasshopper Sparrow	Ammodramus savannarum	GLM/QPAD	Prairie	500	100	0.976895	0.171084	7	Upland Grassland (0.19, 1.38)
Chipping Sparrow	Spizella passerina	GLM/QPAD	Statewide	200	2141	0.735619	0.532048	23	Boreal Coniferous (-0.12, 0.06), Boreal Deciduous (-0.4, -0.17), Developed-Low Intensity (-0.03, 0.08), Road density (0.09, 0.22)
Clay-colored Sparrow	Spizella pallida	GLM/QPAD	Prairie	500	1185	0.893534	0.480293	23	Boreal Coniferous (-1.24, -0.52), Upland Grassland (0.1, 0.63), Upland Shrub (0, 0.14), Tree cover 1 (0.25, 0.73), Average annual precipitation (-0.81, -0.45)
Field Sparrow	Spizella pusilla	GLM/QPAD	Statewide	1000	204	0.906809	0.175683	10	Parkland Deciduous Forest (-639.1, -519.53)
Dark-eyed Junco	Junco hyemalis	GLM/QPAD	Forest	500	54	0.766779	0.0587708	8	Cropland (-91.02, 0)
White-throated Sparrow	Zonotrichia albicollis	GLM/QPAD	Forest	500	3825	0.894397	0.879227	27	Boreal Shrub Swamp (0.11, 0.29), Cropland (-2.95, -0.66), Lowland Coniferous Forest (0.07, 0.23), Lowland Herbaceous (-1.32, -0.24), Northern Hardwoods (-0.31, -0.09), Oak Forest (-7.93, -0.21), Pine Forest (-0.13, -0.07), Forest loss (0.01, 0.04), Census (-1.7, -0.25), Forest height 1 (-0.13, -0.07), X coordinate (UTM15) (0.26, 0.61)
Vesper Sparrow	Pooecetes gramineus	GLM/QPAD	Prairie	200	1432	0.918761	0.421772	11	Boreal Coniferous (-1.79, -0.32), Cropland (0.97, 1.9)
LeConte's Sparrow	Ammospiza leconteii	GLM/QPAD	Prairie	1000	151	0.976781	0.140394	10	Upland Grassland (-0.02, 0.97)
Savannah Sparrow	Passerculus sandwichensis	GLM/QPAD	Prairie	200	1558	0.90329	0.571016	24	Boreal Coniferous (-1.5, -0.78), Pine Forest (-0.69, -0.14), Upland Shrub (-0.13, 0.09), Minimum June temperature C (-0.99, -0.53), Upland Grassland (-0.32, 0.64)
Song Sparrow	Melospiza melodia	GLM/QPAD	Statewide	200	3640	0.838509	0.699837	25	Boreal Coniferous (-0.53, -0.27), Boreal Deciduous (-0.42, -0.09), Lowland Coniferous Forest (-0.59, -0.2), Northern Hardwoods (-0.3, 0.02), Pine Forest (-0.24, -0.14), Upland Shrub (0, 0.07), Forest loss (0.07, 0.13), Tree cover 1 (0.05, 0.27), Tree cover 3 (-0.3, -0.11), Patch richness (0.13, 0.29)
Lincoln's Sparrow	Melospiza lincolnii	GLM/QPAD	Forest	1000	100	0.915665	0.124243	9	Boreal Shrub Swamp (0.38, 0.77), Lowland Coniferous Forest (0.31, 0.83)
Swamp Sparrow	Melospiza georgiana	GLM/QPAD	Statewide	200	1131	0.771421	0.454743	20	Boreal Lowland Grassland (0.08, 0.58), Boreal Shrub Swamp (0.08, 0.49), Lowland Herbaceous (0.1, 0.48), Pine Forest (-0.12, -0.03), Shrub Swamp (0.08, 0.25)
Yellow-headed Blackbird	Xanthocephalus xanthocephalus	GLM/QPAD	Prairie	1000	149	0.902436	0.202554	13	Oak Forest (-12.59, -0.33)
Bobolink	Dolichonyx oryzivorus	GLM/QPAD	Prairie	200	1091	0.907785	0.477077	21	Boreal Coniferous (-1.67, -0.58), Cropland (0.08, 1), Pine Forest (-1.64, -0.29), Upland Shrub (0.02, 0.18), Upland Grassland (0.05, 0.49)
Eastern Meadowlark	Sturnella magna	GLM/QPAD	Statewide	200	129	0.916474	0.0952797	10	Upland Grassland (0.49, 1.66)
Western Meadowlark	Sturnella neglecta	GLM/QPAD	Prairie	1000	467	0.915568	0.279345	12	Boreal Coniferous (-6.06, -0.53), Upland Grassland (0.39, 1.03)
Baltimore Oriole	Icterus galbula	GLM/QPAD	Statewide	500	624	0.819745	0.244498	11	Boreal Coniferous (-1.96, -0.8), Lowland Coniferous Forest (-0.81, -0.25), Pine Forest (-0.73, -0.2)
Red-winged Blackbird	Agelaius phoeniceus	GLM/QPAD	Statewide	200	2536	0.788964	1.43329	26	Boreal Coniferous (-0.81, -0.25), Boreal Deciduous (-0.85, -0.17), Lowland Coniferous Forest (-0.73, -0.02), Lowland Herbaceous (0.04, 0.2), Northern Hardwoods (-0.54, 0.16), Pine Forest (-0.33, -0.08), Upland Grassland (-0.04, 0.37)
Brewer's Blackbird	Euphagus cyanocephalus	GLM	Prairie	500	90	0.788103	0.217545	11	Herb cover 3 (-0.08, 0.64)
Ovenbird	Seiurus aurocapilla	GLM/QPAD	Forest	200	5753	0.907281	1.05499	27	Boreal Coniferous (-0.03, 0.31), Cropland (-3.05, -1.18), Forest loss (-0.1, -0.06), Road density (0.06, 0.15), Census (-1.42, -0.57), Average annual precipitation (-0.27, -0.06), Ecological province 222 (-1.24, -0.4), Ecological province 223 (-2.33, -0.83), Ecological province 251 (-2.59, -1.18)
Northern Waterthrush	Parkesia noveboracensis	GLM/QPAD	Forest	200	302	0.757921	0.202471	14	Cropland (-4.97, -0.52)
Golden-winged Warbler	Vermivora chrysoptera	GLM/QPAD	Forest	1000	437	0.897253	0.243979	18	Boreal Coniferous (-1.19, -0.4), Cropland (-3.08, -1), Road density (0.18, 0.56), Census (-9.27, -2.46)
Black-and-white Warbler	Mniotilta varia	GLM/QPAD	Forest	1000	2369	0.738578	0.477921	18	Cropland (-1.86, -0.54), Open Water (0.15, 0.32), Upland Shrub (0.04, 0.14), Upland Grassland (-0.76, -0.42)
Tennessee Warbler	Leiothlypis peregrina	GLM/QPAD	Forest	1000	134	0.890601	0.122792	8	Boreal Coniferous (0.05, 0.4), Lowland Coniferous Forest (0.28, 0.79), Spruce budworm (0.05, 0.08)
Nashville Warbler	Leiothlypis ruficapilla	GLM/QPAD	Forest	500	4321	0.873878	0.997215	21	Boreal Coniferous (0.16, 0.32), Boreal Deciduous (0.1, 0.34), Boreal Shrub Swamp (0.15, 0.31), Cropland (-1.58, -0.45), Lowland Coniferous Forest (0.26, 0.5), Northern Hardwoods (-0.16, 0.1)
Connecticut Warbler	Oporornis agilis	GLM/QPAD	Forest	500	91	0.777925	0.135404	7	Boreal Shrub Swamp (0.39, 0.96), Lowland Coniferous Forest (0.57, 1.22)
Mourning Warbler	Geothlypis philadelphia	GLM/QPAD	Forest	1000	1292	0.771575	0.444328	16	Cropland (-2.4, -0.11), Oak Forest (-51.87, -1.37), Forest loss (0.08, 0.15), Road density (0.18, 0.34), Census (-10.14, -2.82)
Common Yellowthroat	Geothlypis trichas	GLM/QPAD	Statewide	200	4717	0.766532	0.898872	26	Boreal Coniferous (-0.39, -0.1), Boreal Deciduous (-0.33, 0.03), Boreal Lowland Grassland (-0.05, 0.18), Lowland Herbaceous (-0.02, 0.15), Pine Forest (-0.14, -0.03), Shrub Swamp (0, 0.12), Census (-0.71, -0.28), Tree cover 3 (-0.57, -0.15), Patch richness (0.1, 0.24), X coordinate (UTM15) (-0.26, -0.17), Average June precipitation (0.09, 0.18), Upland Grassland (-0.26, 0.18)
American Redstart	Setophaga ruticilla	GLM/QPAD	Statewide	1000	1883	0.700911	0.704864	23	Open Water (0.11, 0.84)
Cape May Warbler	Setophaga tigrina	GLM/QPAD	Forest	500	220	0.783305	0.200424	9	Boreal Coniferous (0.13, 0.41)
Northern Parula	Setophaga americana	GLM/QPAD	Forest	1000	951	0.796017	0.326164	15	Cropland (-11.91, -1.15), Open Water (0.08, 1.03)
Magnolia Warbler	Setophaga magnolia	GLM/QPAD	Forest	1000	919	0.898021	0.290034	15	Oak Forest (-2836.81, -41.39), Shrub Swamp (-0.44, -0.04)
Blackburnian Warbler	Setophaga fusca	GLM/QPAD	Forest	200	1420	0.821541	0.442488	16	Boreal Coniferous (0.1, 0.23), Cropland (-10.71, -1.62), Pine Forest (0.06, 0.12)
Yellow Warbler	Setophaga petechia	GLM/QPAD	Statewide	500	1594	0.825634	0.502181	23	Boreal Coniferous (-0.73, -0.35), Boreal Deciduous (-0.55, -0.11), Lowland Coniferous Forest (-0.74, -0.26), Pine Forest (-0.35, -0.18), Patch richness (0.14, 0.31)
Chestnut-sided Warbler	Setophaga pensylvanica	GLM/QPAD	Forest	500	2928	0.777262	0.838199	24	Boreal Deciduous (0.12, 0.65), Boreal Shrub Swamp (-0.09, 0.22), Cropland (-1.29, 0.03), Oak Forest (-1.5, -0.08), Pine Forest (0, 0.13), Pine-Oak Barrens (-0.06, 0.14), Forest loss (0.08, 0.13)
Black-throated Blue Warbler	Setophaga caerulescens	GLM/QPAD	Forest	500	87	0.850995	0.0949008	8	Boreal Coniferous (0, 0.48), Boreal Deciduous (0.11, 0.68)
Palm Warbler	Setophaga palmarum	GLM/QPAD	Forest	200	52	0.967313	0.0878075	8	Boreal Shrub Swamp (0.66, 1.19), Lowland Coniferous Forest (0.36, 1.15), Forest height 1 (0.36, 0.65)
Pine Warbler	Setophaga pinus	GLM/QPAD	Forest	200	562	0.889846	0.33678	15	Cropland (-7.08, -0.59), Pine Forest (0.17, 0.21)
Yellow-rumped Warbler	Setophaga coronata	GLM/QPAD	Forest	200	1287	0.822471	0.501215	14	Cropland (-4.26, -1.53), Developed-Low Intensity (-0.71, -0.22), Northern Hardwoods (-0.51, -0.26)
Black-throated Green Warbler	Setophaga virens	GLM/QPAD	Forest	500	1509	0.871467	0.468648	24	Boreal Shrub Swamp (-0.73, -0.24), Cropland (-6.7, -2.45), Lowland Deciduous Forest (-0.74, -0.21), Pine-Oak Barrens (-0.69, -0.23), Upland Grassland (-1.45, 0.26), Forest loss (-0.12, -0.01), Tree cover 3 (0.08, 0.43), Number of patches (0.27, 0.48), Patch richness (-0.41, -0.18)
Canada Warbler	Cardellina canadensis	GLM/QPAD	Forest	1000	712	0.868792	0.286981	13	Cropland (-22.2, -1.65), X coordinate (UTM15) (0.44, 0.74)
Scarlet Tanager	Piranga olivacea	GLM/QPAD	Statewide	200	461	0.799157	0.228696	11	Northern Hardwoods (0.14, 0.66), Pine Forest (0.02, 0.16)
Northern Cardinal	Cardinalis cardinalis	GLM/QPAD	Statewide	1000	492	0.940056	0.250445	16	Boreal Deciduous (-1.65, -0.19), Parkland Deciduous Forest (-714.27, -2.03)
Indigo Bunting	Passerina cyanea	GLM/QPAD	Statewide	500	697	0.815817	0.29585	15	Boreal Coniferous (-1.04, -0.4), Boreal Deciduous (-0.41, -0.01), Lowland Coniferous Forest (-0.97, -0.33)
Dickcissel	Spiza americana	GLM/QPAD	Prairie	500	121	0.922024	0.218528	15	Upland Grassland (-0.69, 3.12)

## Sheet: appendix S4-maxent_models
Journal name: Ecology and Evolution Title: Species Distribution Models and Abundance Estimates enhance Breeding Bird Atlas Data Nicholas G. Walton, Edmund J. Zlonis, Péter Sólymos, Alexis R. Grinde, Gerald J. Niemi
Appendix S4. Model summary for bird species modelled with MaxEnt as part of Minnesota Breeding Bird Atlas, 2009-2013. Only species with useful models (AUC >0.70) are included. Twenty combinations of MaxEnt features and regularization multipliers were compared via a model selection process implemented with the R package ENMeval (Muscarella et al. 2014). All covariates with greater than 5% contribu…
Common name	Scientific name	Model type	Region	Records	AUC	Features	Regularization Multiplier	Covariates
Trumpeter Swan	Cygnus buccinator	MaxEnt	Statewide	158	0.802	Linear, qaudratic	4	(q) Marsh, (q) Northern Hardwood Forest, (q) Open Water, (q) Patch richness
Ring-necked Duck	Aythya collaris	MaxEnt	Forest	39	0.721	Linear	9	(-) Cropland, (-) Oak Forest, (-) Developed-Medium Intensity, (-) Lowland Herbaceous
Common Goldeneye	Bucephala clangula	MaxEnt	Forest	24	0.857	Linear	10	(-) Cropland, (-) Oak Forest, (-) Bog
Wild Turkey	Meleagris gallopavo	MaxEnt	Statewide	143	0.792
Ruffed Grouse	Bonasa umbellus	MaxEnt	Forest	101	0.839	Linear, qaudratic	10	(q) Cropland, (+) Boreal Coniferous, (-) Average annual temperature, (-) Developed-Low Intensity, (q) Upland Grassland, (-) Developed-High Intensity
Gray Partridge	Perdix perdix	MaxEnt	Prairie	21	0.969	Linear	9	(+) Cropland, (-) Northern Hardwood Forest, (-) Open Water, (-) Lowland Coniferous Forest, (-) Shrub Swamp, (-) Upland Shrub, (-) Oak Forest
Red-necked Grebe	Podiceps grisegena	MaxEnt	Statewide	32	0.921	Linear	7	(+) Open Water, Riverine, (-) Oak Forest, (-) Developed-Medium Intensity, (-) Lowland Coniferous Forest, (-) Northern Hardwood Forest
Rock Pigeon	Columba livia	MaxEnt	Statewide	95	0.746	Linear	9	(+) Cropland, (+) Average annual temperature, (-) Open Water, (-) Marsh, (+) Developed-High Intensity, (-) Boreal Deciduous
Wilson's Snipe	Gallinago delicata	MaxEnt	Forest	64	0.823	Linear	10	(+) Shrub Wetland, (-) Average annual temperature, (-) Oak Forest, (-) Urban Developed Forest, (+) Boreal Shrub Swamp, (-) Pine Forest, (-) Open Water, (-) Cropland
Black Tern	Chlidonias niger	MaxEnt	Statewide	46	0.855	Linear	9	(+) Marsh, (+) Open Water, (-) Oak Forest, (-) Boreal Coniferous
Common Loon	Gavia immer	MaxEnt	Statewide	146	0.907	Linear, qaudratic	1	(q) Open Water, (-) Cropland
Osprey	Pandion haliaetus	MaxEnt	Statewide	155	0.778	Linear	9	(+) Patch richness, (-) Oak Forest, (-) Woody Wetland
Cooper's Hawk	Accipiter cooperii	MaxEnt	Statewide	42	0.791	Linear	6	(-) Lowland Coniferous Forest, (-) Upland Grassland, (+) Developed-Low Intensity, (-) Boreal Herbaceous, (-) Boreal Deciduous
Bald Eagle	Haliaeetus leucocephalus	MaxEnt	Statewide	268	0.744	Linear, qaudratic	1	(q) Open Water, (q) Lowland Coniferous Forest, (q) Riverine
Broad-winged Hawk	Buteo platypterus	MaxEnt	Forest	51	0.789	Linear	10	(-) Cropland, (-) Upland Grassland, (+) Boreal Deciduous
Barred Owl	Strix varia	MaxEnt	Forest	55	0.769	Linear, qaudratic	6	(q) Cropland, (-) Boreal Herbaceous, (q) Upland Grassland, (q) Developed-Medium Intensity
Red-headed Woodpecker	Melanerpes erythrocephalus	MaxEnt	Prairie	88	0.775	Linear, qaudratic	8	(q) Cropland, (-) Boreal Coniferous, (-) Shrub Wetland, (q) Marsh, (q) Developed-High Intensity
Pileated Woodpecker	Dryocopus pileatus	MaxEnt	Forest	72	0.757	Linear, qaudratic	9	(q) Cropland, (-) Boreal Herbaceous, (q) Marsh, (+) Oak Forest, (q) Developed-High Intensity
American kestrel	Falco sparverius	MaxEnt	Prairie	84	0.748	Linear	10	(+) Cropland, (+) Upland Grassland, (-) Northern Hardwood Forest, (-) Open Water
Merlin	Falco columbarius	MaxEnt	Forest	26	0.851	Linear	9	(-) Lowland Herbaceous, (-) Oak Forest, (-) Cropland, (-) Wet Meadow, (-) Boreal Shrub Swamp
Western Kingbird	Tyrannus verticalis	MaxEnt	Prairie	32	0.878	Linear	10	(-) Northern Hardwood Forest, (-) Lowland Coniferous Forest, (-) Marsh, (+) Cropland, (-) Oak Forest
Loggerhead Shrike	Lanius ludovicianus	MaxEnt	Prairie	29	0.881	Linear, qaudratic	10	(-) Lowland Coniferous Forest, (-) Boreal Deciduous, (q) Open Water, (q) Developed-High Intensity, (q) Patch richness, (q) Northern Hardwood Forest, (-) Woody Wetland
Tufted Titmouse	Baeolophus bicolor	MaxEnt	Forest	22	0.921	Linear	9	(-) Boreal Deciduous, (-) Lowland Coniferous Forest, (+) Average annual temperature, (-) Cropland, (+) Average annual precipitation, (-) Shrub Wetland
Bank Swallow	Riparia riparia	MaxEnt	Prairie	103	0.746
Northern Rough-winged Swallow	Stelgidopteryx serripennis	MaxEnt	Statewide	60	0.734	Linear	10	(+) Average annual temperature, (-) Lowland Coniferous Forest, (+) Riverine, (-) Bog, (-) Boreal Coniferous, (-) Pine Forest
Purple Martin	Progne subis	MaxEnt	Statewide	204	0.813	Linear, qaudratic	2	(q) Open Water, (q) Patch richness, (-) Lowland Coniferous Forest, (q) Developed-Low Intensity, (q) Developed-High Intensity, (-) Boreal Coniferous, (-) Boreal Deciduous, (q) Average annual temperature, (-) Oak Forest
Cliff Swallow	Petrochelidon pyrrhonota	MaxEnt	Statewide	364	0.854	Linear, qaudratic	1	(q) Riverine, (q) Cropland, (-) Open Water, (q) Developed-High Intensity
Lark Sparrow	Chondestes grammacus	MaxEnt	Statewide	49	0.863	Linear, qaudratic	7	(q) Open Water, (-) Marsh, (q) Boreal Deciduous, (-) Bog, (q) Lowland Coniferous Forest, (q) Developed-High Intensity, (-) Boreal Shrub Swamp
Henslow's Sparrow	Centronyx henslowii	MaxEnt	Prairie	36	0.917	Linear	4	(+) Upland Grassland, (+) Average annual temperature, (-) Boreal Deciduous
Eastern Towhee	Pipilo erythrophthalmus	MaxEnt	Statewide	28	0.863	Linear	3	(+) Oak Forest, (-) Bog, (-) Developed-Medium Intensity, (-) Open Water, (-) Boreal Herbaceous
Orchard Oriole	Icterus spurius	MaxEnt	Statewide	38	0.797	Linear	10	(-) Shrub Wetland, (-) Lowland Coniferous Forest, (-) Boreal Herbaceous, (-) Census
Blue-winged Warbler	Vermivora cyanoptera	MaxEnt	Statewide	20	0.849	Linear	8	(-) Boreal Deciduous, (-) Lowland Coniferous Forest, (-) Boreal Coniferous, (-) Developed-Low Intensity, (-) Developed-Medium Intensity
Wilson's Warbler	Cardellina pusilla	MaxEnt	Forest	21	0.791	Linear	3	(-) Cropland, (-) Developed-Low Intensity, (-) Riverine, (-) Average annual temperature, (-) Marsh

## Sheet: appendix S6-pop est
Journal name: Ecology and Evolution Title: Species Distribution Models and Abundance Estimates enhance Breeding Bird Atlas Data Nicholas G. Walton, Edmund J. Zlonis, Péter Sólymos, Alexis R. Grinde, Gerald J. Niemi
Appendix S6. Statewide population estimates for 73 bird species using MNBBA point count data, their 95% confidence interval, and PIF population estimates.
Common name	Population estimate	Lower 95% CI	Upper 95% CI	PIF estimate	Lower 95% CI	Upper 95% CI
Black-billed Cuckoo	39161.2	28739	172154	120000	70000	180000
Great Crested Flycatcher	773010	635986	1.92059e+06	330000	230000	450000
Olive-sided Flycatcher	249203	35206.7	1.26551e+10	4600	2000	8600
Eastern Wood-Pewee	1.25321e+06	1.11518e+06	1.75296e+06	230000	160000	340000
Yellow-bellied Flycatcher	731554	535544	3.98366e+06	170000	46000	380000
Alder Flycatcher	1.44566e+06	1.27363e+06	4.13002e+06	1100000	740000	1500000
Least Flycatcher	3.3776e+06	2.99029e+06	4.6567e+06	990000	710000	1300000
Eastern Phoebe	666185	551571	799442	800000	600000	1000000
Yellow-throated Vireo	416032	320208	660292	190000	120000	280000
Blue-headed Vireo	498009	389175	6318350044284080	140000	78000	210000
Warbling Vireo	1.17685e+06	970826	1.74923e+06	490000	360000	650000
Red-eyed Vireo	8.61478e+06	8.17982e+06	9.02139e+06	4100000	3000000	5500000
Horned Lark	1.5619e+07	1.41399e+07	1.75837e+07	1100000	730000	1700000
Ruby-crowned Kinglet	390868	292222	7.02644e+06	84000	34000	160000
Golden-crowned Kinglet	1.83221e+06	1.50311e+06	2.61613e+06	780000	270000	1900000
Brown Creeper	846074	655190	1.14723e+06	160000	61000	330000
House Wren	4.94961e+06	4.47927e+06	5.45743e+06	2000000	1600000	2500000
Winter Wren	589847	527617	653391	180000	80000	320000
Sedge Wren	4.97191e+06	4.21165e+06	3.10401e+07	1600000	1200000	2200000
Marsh Wren	2.4247e+06	1.58663e+06	1.14594e+07	460000	260000	680000
Gray Catbird	3.1136e+06	2.73131e+06	3.50917e+06	1300000	1000000	1700000
Brown Thrasher	923404	752885	1.1566e+06	140000	90000	200000
Eastern Bluebird	700632	535265	863923	340000	230000	490000
Veery	1.99706e+06	1.8312e+06	2.93217e+06	1200000	780000	1800000
Swainson's Thrush	206216	140545	7.55856e+07	110000	25000	240000
Hermit Thrush	951256	879351	1.04862e+06	330000	180000	570000
House Finch	343267	225160	1.1549e+06	170000	86000	290000
Purple Finch	333732	250261	615265	73000	42000	120000
American Goldfinch	4.32889e+06	3.81339e+06	4.95696e+06	2300000	1800000	2900000
Grasshopper Sparrow	954510	464058	2.17469e+08	150000	71000	250000
Chipping Sparrow	4.44418e+06	4.10605e+06	5.04675e+06	4500000	3500000	5700000
Clay-colored Sparrow	3.31413e+06	3.0252e+06	3.61478e+06	1900000	1300000	2500000
Field Sparrow	337904	259765	687627	100000	45000	180000
Dark-eyed Junco	115415	65636	652026	22000	5100	47000
White-throated Sparrow	2.91351e+06	2.71668e+06	3.07537e+06	2000000	1100000	3600000
Vesper Sparrow	4.80503e+06	4.36683e+06	5.4758e+06	1100000	700000	1700000
LeConte's Sparrow	588241	419894	1.04454e+06	300000	140000	510000
Savannah Sparrow	7.54339e+06	6.56297e+06	8.65378e+06	3600000	2100000	5400000
Song Sparrow	1.03089e+07	9.37903e+06	1.12878e+07	5300000	4300000	6500000
Lincoln's Sparrow	347195	202219	1.23352e+07	70000	26000	130000
Swamp Sparrow	3.62241e+06	3.07107e+06	4.50613e+06	1300000	890000	1800000
Yellow-headed Blackbird	588079	276311	1.14183e+21	250000	120000	490000
Bobolink	3.33468e+06	2.84518e+06	3.86163e+06	1000000	670000	1500000
Eastern Meadowlark	297173	211686	414361	93000	47000	160000
Western Meadowlark	450408	373850	593911	440000	230000	750000
Baltimore Oriole	3.14885e+06	2.60851e+06	4.02052e+06	470000	360000	620000
Red-winged Blackbird	9.45247e+06	8.45228e+06	1.07204e+07	6200000	4200000	8800000
Ovenbird	5.50508e+06	5.28091e+06	5.73986e+06	1500000	940000	2500000
Northern Waterthrush	782817	414173	6.15246e+06	43000	19000	82000
Golden-winged Warbler	630993	510399	2.49769e+07	220000	130000	360000
Black-and-white Warbler	6.12012e+06	5.52583e+06	8.28459e+06	1100000	710000	1600000
Tennessee Warbler	210925	150658	387021	36000	15000	65000
Nashville Warbler	9.322e+06	8.91792e+06	9.83811e+06	2200000	1300000	3300000
Connecticut Warbler	487682	276630	5.60051e+06	47000	13000	94000
Mourning Warbler	1.88392e+06	1.72987e+06	247920484225526	760000	470000	1200000
Common Yellowthroat	1.47832e+07	1.37357e+07	1.79988e+07	5400000	4300000	6700000
American Redstart	7.6345e+06	6.7728e+06	1.2403e+07	1300000	930000	1800000
Cape May Warbler	815837	574187	1.18836e+06	73000	29000	140000
Northern Parula	1.1819e+06	994690	1.50484e+06	350000	160000	630000
Magnolia Warbler	1.42382e+06	1.23174e+06	2.19222e+06	340000	160000	580000
Blackburnian Warbler	2.73088e+06	2.31926e+06	3.42598e+06	960000	420000	1800000
Yellow Warbler	9.35472e+06	8.03123e+06	1.09463e+07	1700000	1200000	2300000
Chestnut-sided Warbler	5.87348e+06	5.54994e+06	7.63888e+06	1500000	970000	2100000
Black-throated Blue Warbler	81651.4	55226.2	1.98405e+13	6500	0	17000
Palm Warbler	849364	432286	7.95072e+11	43000	9300	98000
Pine Warbler	731885	407111	1.25799e+06	170000	78000	280000
Yellow-rumped Warbler	3.18e+06	2.56216e+06	3.93821e+06	350000	200000	560000
Black-throated Green Warbler	1.46311e+06	1.26628e+06	4.02438e+06	270000	140000	440000
Canada Warbler	1.06618e+06	863722	1.52611e+06	210000	92000	380000
Scarlet Tanager	820850	620137	1.07745e+06	49000	28000	81000
Northern Cardinal	625191	535739	747018	530000	280000	940000
Indigo Bunting	1.8531e+06	1.62595e+06	7.97362e+07	630000	420000	850000
Dickcissel	3.60731e+06	1.08077e+06	2.09524e+20	240000	130000	390000
